# Supplementary material for: Multi-Omic Analyses of the m5C Regulator ALYREF Reveal Its Essential Roles in Hepatocellular Carcinoma
Source: Front Oncol. 2021 Jul 23;11:633415. doi: 10.3389/fonc.2021.633415 (PMC8343179; doi:10.3389/fonc.2021.633415)
Supplement: Supplementary file 4 [file DataSheet_1.xlsx]

## Sheet: Sheet1
Block Type	384-Well Block
Calibration Background is expired	Yes
Calibration Background performed on	06-13-2019
Calibration Normalization FAM-ROX is expired	Yes
Calibration Normalization FAM-ROX performed on	06-13-2019
Calibration Normalization VIC-ROX is expired	Yes
Calibration Normalization VIC-ROX performed on	06-13-2019
Calibration Pure Dye FAM is expired	Yes
Calibration Pure Dye FAM performed on	06-13-2019
Calibration Pure Dye NED is expired	Yes
Calibration Pure Dye NED performed on	06-13-2019
Calibration Pure Dye ROX is expired	Yes
Calibration Pure Dye ROX performed on	06-13-2019
Calibration Pure Dye SYBR is expired	Yes
Calibration Pure Dye SYBR performed on	06-13-2019
Calibration Pure Dye TAMRA is expired	Yes
Calibration Pure Dye TAMRA performed on	06-13-2019
Calibration Pure Dye VIC is expired	Yes
Calibration Pure Dye VIC performed on	06-13-2019
Calibration ROI is expired	Yes
Calibration ROI performed on	06-13-2019
Calibration Uniformity is expired	Yes
Calibration Uniformity performed on	06-13-2019
Chemistry	SYBR_GREEN
Date Created	2021-07-01 21:47:01 PM PDT
Experiment Barcode
Experiment Comment
Experiment File Name	S:2021-07-01 aly.eds
Experiment Name	2021-07-01 aly
Experiment Run End Time	2021-07-01 15:00:16 PM PDT
Experiment Type	Comparative Cт (ΔΔCт)
Instrument Name	287880242
Instrument Serial Number	287880242
Instrument Type	QuantStudio Dx
Passive Reference	ROX
Quantification Cycle Method	Ct
Signal Smoothing On	true
Stage/ Cycle where Analysis is performed	Stage 2, Step 2
User Name
Well	Well Position	Omit	Sample Name	Target Name	Task	Reporter	Quencher	Quantity	Quantity Mean	Quantity SD	RQ	RQ Min	RQ Max	CT	Ct Mean	Ct SD	Delta Ct	Delta Ct Mean	Delta Ct SD	Delta Ct SE	Delta Delta Ct	Automatic Ct Threshold	Ct Threshold	Automatic Baseline	Baseline Start	Baseline End	Comments	Tm1	Tm2	Tm3	OUTLIERRG
319	N7	FALSE	1Hu7	ALY	UNKNOWN	SYBR	None				0.535478	0.452935	0.633063	18.463	18.6148	0.313237		4.09315	0.341792	0.113931	0.901102	TRUE	0.269674	TRUE	1	40		86.8132			N
320	N8	FALSE	1Hu7	ALY	UNKNOWN	SYBR	None				0.535478	0.452935	0.633063	18.845	18.6148	0.313237		4.09315	0.341792	0.113931	0.901102	TRUE	0.269674	TRUE	1	40		86.6819			N
321	N9	FALSE	1Hu7	ALY	UNKNOWN	SYBR	None				0.535478	0.452935	0.633063	18.718	18.6148	0.313237		4.09315	0.341792	0.113931	0.901102	TRUE	0.269674	TRUE	1	40		86.8132			N
322	N10	FALSE	2Hu7	ALY	UNKNOWN	SYBR	None				0.535478	0.452935	0.633063	18.661	18.6148	0.313237		4.09315	0.341792	0.113931	0.901102	TRUE	0.269674	TRUE	1	40		86.8132			N
323	N11	FALSE	2Hu7	ALY	UNKNOWN	SYBR	None				0.535478	0.452935	0.633063	18.918	18.6148	0.313237		4.09315	0.341792	0.113931	0.901102	TRUE	0.269674	TRUE	1	40		86.8132			N
324	N12	FALSE	2Hu7	ALY	UNKNOWN	SYBR	None				0.535478	0.452935	0.633063	18.751	18.6148	0.313237		4.09315	0.341792	0.113931	0.901102	TRUE	0.269674	TRUE	1	40		86.9445			N
325	N13	FALSE	3Hu7	ALY	UNKNOWN	SYBR	None				0.535478	0.452935	0.633063	18.783	18.6148	0.313237		4.09315	0.341792	0.113931	0.901102	TRUE	0.269674	TRUE	1	40		86.9445			N
326	N14	FALSE	3Hu7	ALY	UNKNOWN	SYBR	None				0.535478	0.452935	0.633063	18.52	18.6148	0.313237		4.09315	0.341792	0.113931	0.901102	TRUE	0.269674	TRUE	1	40		87.0759			N
327	N15	FALSE	3Hu7	ALY	UNKNOWN	SYBR	None				0.535478	0.452935	0.633063	17.874	18.6148	0.313237		4.09315	0.341792	0.113931	0.901102	TRUE	0.269674	TRUE	1	40		87.0759			Y
328	N16	FALSE	1Hu7	GAPDH	UNKNOWN	SYBR	None							14.542	14.5216	0.136764						TRUE	0.338514	TRUE	1	40		86.1566			N
329	N17	FALSE	1Hu7	GAPDH	UNKNOWN	SYBR	None							14.487	14.5216	0.136764						TRUE	0.338514	TRUE	1	40		86.1566			N
330	N18	FALSE	1Hu7	GAPDH	UNKNOWN	SYBR	None							14.244	14.5216	0.136764						TRUE	0.338514	TRUE	1	40		86.1566			N
331	N19	FALSE	2Hu7	GAPDH	UNKNOWN	SYBR	None							14.569	14.5216	0.136764						TRUE	0.338514	TRUE	1	40		86.1566			N
332	N20	FALSE	2Hu7	GAPDH	UNKNOWN	SYBR	None							14.563	14.5216	0.136764						TRUE	0.338514	TRUE	1	40		86.1566			N
333	N21	FALSE	2Hu7	GAPDH	UNKNOWN	SYBR	None							14.563	14.5216	0.136764						TRUE	0.338514	TRUE	1	40		86.1566			N
334	N22	FALSE	3Hu7	GAPDH	UNKNOWN	SYBR	None							14.446	14.5216	0.136764						TRUE	0.338514	TRUE	1	40		86.1566			N
335	N23	FALSE	3Hu7	GAPDH	UNKNOWN	SYBR	None							14.515	14.5216	0.136764						TRUE	0.338514	TRUE	1	40		86.1566			N
336	N24	FALSE	3Hu7	GAPDH	UNKNOWN	SYBR	None							14.765	14.5216	0.136764						TRUE	0.338514	TRUE	1	40		86.1566			N
343	O7	FALSE	1 Hep3B	ALY	UNKNOWN	SYBR	None				1	0.883009	1.13249	18.085	18.0378	0.14486		3.19205	0.254022	0.0846739	0	TRUE	0.269674	TRUE	1	40		86.6819			N
344	O8	FALSE	1 Hep3B	ALY	UNKNOWN	SYBR	None				1	0.883009	1.13249	18.08	18.0378	0.14486		3.19205	0.254022	0.0846739	0	TRUE	0.269674	TRUE	1	40		86.6819			N
345	O9	FALSE	1 Hep3B	ALY	UNKNOWN	SYBR	None				1	0.883009	1.13249	17.904	18.0378	0.14486		3.19205	0.254022	0.0846739	0	TRUE	0.269674	TRUE	1	40		86.8132			N
346	O10	FALSE	2 Hep3B	ALY	UNKNOWN	SYBR	None				1	0.883009	1.13249	18	18.0378	0.14486		3.19205	0.254022	0.0846739	0	TRUE	0.269674	TRUE	1	40		86.8132			N
347	O11	FALSE	2 Hep3B	ALY	UNKNOWN	SYBR	None				1	0.883009	1.13249	18.182	18.0378	0.14486		3.19205	0.254022	0.0846739	0	TRUE	0.269674	TRUE	1	40		86.8132			N
348	O12	FALSE	2 Hep3B	ALY	UNKNOWN	SYBR	None				1	0.883009	1.13249	18.321	18.0378	0.14486		3.19205	0.254022	0.0846739	0	TRUE	0.269674	TRUE	1	40		86.8132			N
349	O13	FALSE	3 Hep3B	ALY	UNKNOWN	SYBR	None				1	0.883009	1.13249	17.949	18.0378	0.14486		3.19205	0.254022	0.0846739	0	TRUE	0.269674	TRUE	1	40		86.9445			N
350	O14	FALSE	3 Hep3B	ALY	UNKNOWN	SYBR	None				1	0.883009	1.13249	17.874	18.0378	0.14486		3.19205	0.254022	0.0846739	0	TRUE	0.269674	TRUE	1	40		87.0759			N
351	O15	FALSE	3 Hep3B	ALY	UNKNOWN	SYBR	None				1	0.883009	1.13249	17.945	18.0378	0.14486		3.19205	0.254022	0.0846739	0	TRUE	0.269674	TRUE	1	40		86.9445			N
352	O16	FALSE	1 Hep3B	GAPDH	UNKNOWN	SYBR	None							14.925	14.8457	0.208669						TRUE	0.338514	TRUE	1	40		86.1566			N
353	O17	FALSE	1 Hep3B	GAPDH	UNKNOWN	SYBR	None							14.976	14.8457	0.208669						TRUE	0.338514	TRUE	1	40		86.1566			N
354	O18	FALSE	1 Hep3B	GAPDH	UNKNOWN	SYBR	None							14.711	14.8457	0.208669						TRUE	0.338514	TRUE	1	40		86.1566			N
355	O19	FALSE	2 Hep3B	GAPDH	UNKNOWN	SYBR	None							15.168	14.8457	0.208669						TRUE	0.338514	TRUE	1	40		86.1566			N
356	O20	FALSE	2 Hep3B	GAPDH	UNKNOWN	SYBR	None							14.906	14.8457	0.208669						TRUE	0.338514	TRUE	1	40		86.1566			N
357	O21	FALSE	2 Hep3B	GAPDH	UNKNOWN	SYBR	None							14.756	14.8457	0.208669						TRUE	0.338514	TRUE	1	40		86.288			N
358	O22	FALSE	3 Hep3B	GAPDH	UNKNOWN	SYBR	None							14.777	14.8457	0.208669						TRUE	0.338514	TRUE	1	40		86.1566			N
359	O23	FALSE	3 Hep3B	GAPDH	UNKNOWN	SYBR	None							14.962	14.8457	0.208669						TRUE	0.338514	TRUE	1	40		86.1566			N
360	O24	FALSE	3 Hep3B	GAPDH	UNKNOWN	SYBR	None							14.43	14.8457	0.208669						TRUE	0.338514	TRUE	1	40		86.288			N
367	P7	FALSE	1 LO2	ALY	UNKNOWN	SYBR	None				0.314172	0.275133	0.35875	19.495	19.4636	0.150071		4.86242	0.270898	0.0902993	1.67038	TRUE	0.269674	TRUE	1	40		86.6819			N
368	P8	FALSE	1 LO2	ALY	UNKNOWN	SYBR	None				0.314172	0.275133	0.35875	19.503	19.4636	0.150071		4.86242	0.270898	0.0902993	1.67038	TRUE	0.269674	TRUE	1	40		86.8132			N
369	P9	FALSE	1 LO2	ALY	UNKNOWN	SYBR	None				0.314172	0.275133	0.35875	19.313	19.4636	0.150071		4.86242	0.270898	0.0902993	1.67038	TRUE	0.269674	TRUE	1	40		86.8132			N
370	P10	FALSE	2 LO2	ALY	UNKNOWN	SYBR	None				0.314172	0.275133	0.35875	19.494	19.4636	0.150071		4.86242	0.270898	0.0902993	1.67038	TRUE	0.269674	TRUE	1	40		86.9445			N
371	P11	FALSE	2 LO2	ALY	UNKNOWN	SYBR	None				0.314172	0.275133	0.35875	19.698	19.4636	0.150071		4.86242	0.270898	0.0902993	1.67038	TRUE	0.269674	TRUE	1	40		86.8132			N
372	P12	FALSE	2 LO2	ALY	UNKNOWN	SYBR	None				0.314172	0.275133	0.35875	19.264	19.4636	0.150071		4.86242	0.270898	0.0902993	1.67038	TRUE	0.269674	TRUE	1	40		86.9445			N
373	P13	FALSE	3 LO2	ALY	UNKNOWN	SYBR	None				0.314172	0.275133	0.35875	19.422	19.4636	0.150071		4.86242	0.270898	0.0902993	1.67038	TRUE	0.269674	TRUE	1	40		86.9445			N
374	P14	FALSE	3 LO2	ALY	UNKNOWN	SYBR	None				0.314172	0.275133	0.35875	19.325	19.4636	0.150071		4.86242	0.270898	0.0902993	1.67038	TRUE	0.269674	TRUE	1	40		87.0759			N
375	P15	FALSE	3 LO2	ALY	UNKNOWN	SYBR	None				0.314172	0.275133	0.35875	19.659	19.4636	0.150071		4.86242	0.270898	0.0902993	1.67038	TRUE	0.269674	TRUE	1	40		86.9445			N
376	P16	FALSE	1 LO2	GAPDH	UNKNOWN	SYBR	None							14.456	14.6012	0.225531						TRUE	0.338514	TRUE	1	40		86.288			N
377	P17	FALSE	1 LO2	GAPDH	UNKNOWN	SYBR	None							14.659	14.6012	0.225531						TRUE	0.338514	TRUE	1	40		86.288			N
378	P18	FALSE	1 LO2	GAPDH	UNKNOWN	SYBR	None							15.073	14.6012	0.225531						TRUE	0.338514	TRUE	1	40		86.1566			N
379	P19	FALSE	2 LO2	GAPDH	UNKNOWN	SYBR	None							14.489	14.6012	0.225531						TRUE	0.338514	TRUE	1	40		86.288			N
380	P20	FALSE	2 LO2	GAPDH	UNKNOWN	SYBR	None							14.815	14.6012	0.225531						TRUE	0.338514	TRUE	1	40		86.1566			N
381	P21	FALSE	2 LO2	GAPDH	UNKNOWN	SYBR	None							14.393	14.6012	0.225531						TRUE	0.338514	TRUE	1	40		86.288			N
382	P22	FALSE	3 LO2	GAPDH	UNKNOWN	SYBR	None							14.584	14.6012	0.225531						TRUE	0.338514	TRUE	1	40		86.1566			N
383	P23	FALSE	3 LO2	GAPDH	UNKNOWN	SYBR	None							14.363	14.6012	0.225531						TRUE	0.338514	TRUE	1	40		86.288			N
384	P24	FALSE	3 LO2	GAPDH	UNKNOWN	SYBR	None							14.579	14.6012	0.225531						TRUE	0.338514	TRUE	1	40		86.1566			N
Analysis Type	Singleplex
Endogenous Control	GAPDH
RQ Min/Max Confidence Level	95.0
Reference Sample	3B
